# Supplementary material for: ﻿Molecular phylogeny and morphology reveal four new wood-inhabiting fungi of Asterostroma and Radulomyces (Basidiomycota) from Southwestern China
Source: MycoKeys. 2025 Jan 8;112:35–58. doi: 10.3897/mycokeys.112.137098 (PMC11736305; doi:10.3897/mycokeys.112.137098)
Supplement: XML Treatment for Asterostroma paramuscicola [file mycokeys.112.137098-treatment1.xml]

<!DOCTYPE tp:taxon-treatment
  PUBLIC "-//TaxonX//DTD Taxonomic Treatment Publishing DTD v0 20100105//EN" "tax-treatment-NSO.dtd">
<tp:taxon-treatment xmlns:tp="http://www.plazi.org/taxpub"><tp:treatment-meta><kwd-group><label>Taxon classification</label><kwd>
                <named-content content-type="kingdom">Fungi</named-content>
              </kwd><kwd>
                <named-content content-type="order">Russulales</named-content>
              </kwd><kwd>
                <named-content content-type="family">Peniophoraceae</named-content>
              </kwd></kwd-group><mixed-citation publication-type="journal"><person-group><name><surname>Dong</surname><given-names>Junhong</given-names></name><name><surname>Deng</surname><given-names>Qiaohua</given-names></name><name><surname>Chen</surname><given-names>Minglan</given-names></name><name><surname>Chen</surname><given-names>Daxiang</given-names></name><name><surname>Zhou</surname><given-names>Chunqin</given-names></name><name><surname>Zhao</surname><given-names>Changlin</given-names></name></person-group><article-title>﻿Molecular phylogeny and morphology reveal four new wood-inhabiting fungi of <italic><tp:taxon-name><tp:taxon-name-part taxon-name-part-type="genus" reg="Asterostroma">Asterostroma</tp:taxon-name-part></tp:taxon-name></italic> and <italic><tp:taxon-name><tp:taxon-name-part taxon-name-part-type="genus" reg="Radulomyces">Radulomyces</tp:taxon-name-part></tp:taxon-name></italic> (<tp:taxon-name><tp:taxon-name-part taxon-name-part-type="phylum">Basidiomycota</tp:taxon-name-part></tp:taxon-name>) from Southwestern China</article-title><source>MycoKeys</source><day>08</day><month>01</month><year>2025</year><volume>112</volume><fpage>35</fpage><lpage>58</lpage><pub-id pub-id-type="doi">10.3897/mycokeys.112.137098</pub-id></mixed-citation></tp:treatment-meta><tp:nomenclature><label>﻿</label><tp:taxon-name>
              <object-id xmlns:xlink="http://www.w3.org/1999/xlink" content-type="arpha" xlink:type="simple">D4CC099B-89CB-5692-A5D2-54F8E684685D</object-id>
              <tp:taxon-name-part taxon-name-part-type="genus" reg="Asterostroma">Asterostroma</tp:taxon-name-part>
              <tp:taxon-name-part taxon-name-part-type="species" reg="paramuscicola">paramuscicola</tp:taxon-name-part>
              <object-id xmlns:xlink="http://www.w3.org/1999/xlink" content-type="mycobank" xlink:type="simple"> 855659</object-id>
            </tp:taxon-name><tp:taxon-authority>J.H. Dong &amp; C.L. Zhao</tp:taxon-authority><tp:taxon-status xmlns:xlink="http://www.w3.org/1999/xlink" xlink:type="simple">sp. nov.</tp:taxon-status><xref ref-type="fig" rid="F5">Figs 5A</xref><xref ref-type="fig" rid="F6">, 6</xref><xref ref-type="fig" rid="F7">, 7</xref></tp:nomenclature><tp:treatment-sec sec-type="Holotype" id="SECID0E5EBI"><title>Holotype.</title><p>China • Yunnan Province, Pu’er, Jingdong County, Taizhong Town, Ailaoshan Ecological Station, GPS coordinates <named-content xmlns:xlink="http://www.w3.org/1999/xlink" content-type="dwc:verbatimCoordinates" xlink:type="simple"><named-content content-type="geo-json" specific-use="{&#34;type&#34;:&#34;Point&#34;,&#34;coordinates&#34;:[101.033333,24.516667]}" id="NCID0EHFBI" xlink:type="simple">24°31'N, 101°02'E</named-content></named-content>, altitude 2400 m asl., a dead angiosperm tree, leg. C.L. Zhao, 24 August 2018, CLZhao 8594 (SWFC).</p><fig id="F5" position="float" orientation="portrait"><object-id xmlns:xlink="http://www.w3.org/1999/xlink" content-type="doi" xlink:type="simple">10.3897/mycokeys.112.137098.figure5</object-id><object-id xmlns:xlink="http://www.w3.org/1999/xlink" content-type="arpha" xlink:type="simple">7A13EEAF-EE21-5462-B78F-D944A34E380F</object-id><label>Figure 5.</label><caption><p>Sections of hymenium of <italic><tp:taxon-name><tp:taxon-name-part taxon-name-part-type="genus" reg="Asterostroma">Asterostroma</tp:taxon-name-part></tp:taxon-name></italic> and <italic><tp:taxon-name><tp:taxon-name-part taxon-name-part-type="genus" reg="Radulomyces">Radulomyces</tp:taxon-name-part></tp:taxon-name></italic><bold>A</bold><italic><tp:taxon-name><tp:taxon-name-part taxon-name-part-type="genus" reg="Asterostroma">Asterostroma</tp:taxon-name-part><tp:taxon-name-part taxon-name-part-type="species" reg="paramuscicola">paramuscicola</tp:taxon-name-part></tp:taxon-name></italic> (holotype, CLZhao 8594) <bold>B</bold><italic><tp:taxon-name><tp:taxon-name-part taxon-name-part-type="genus" reg="Radulomyces">Radulomyces</tp:taxon-name-part><tp:taxon-name-part taxon-name-part-type="species" reg="bambusinus">bambusinus</tp:taxon-name-part></tp:taxon-name></italic> (holotype, CLZhao 35383) <bold>C</bold><italic><tp:taxon-name><tp:taxon-name-part taxon-name-part-type="genus" reg="Radulomyces">Radulomyces</tp:taxon-name-part><tp:taxon-name-part taxon-name-part-type="species" reg="fissuratus">fissuratus</tp:taxon-name-part></tp:taxon-name></italic> (holotype, CLZhao 26970) <bold>D</bold><italic><tp:taxon-name><tp:taxon-name-part taxon-name-part-type="genus" reg="Radulomyces">Radulomyces</tp:taxon-name-part><tp:taxon-name-part taxon-name-part-type="species" reg="sinensis">sinensis</tp:taxon-name-part></tp:taxon-name></italic> (holotype, CLZhao 25667). 10 × 100 Oil.</p></caption><graphic xmlns:xlink="http://www.w3.org/1999/xlink" xlink:href="mycokeys-112-035-g005.jpg" position="float" orientation="portrait" xlink:type="simple" id="oo_1215870.jpg"><uri content-type="original_file" xlink:type="simple">https://binary.pensoft.net/fig/1215870</uri></graphic></fig></tp:treatment-sec><tp:treatment-sec sec-type="etymology" id="SECID0E2HBI"><title>Etymology.</title><p><italic><tp:taxon-name><tp:taxon-name-part taxon-name-part-type="genus" reg="Asterostroma"/><tp:taxon-name-part taxon-name-part-type="species" reg="paramuscicola">paramuscicola</tp:taxon-name-part></tp:taxon-name></italic> (Lat.): referring to its close phylogenetic relationship with <italic><tp:taxon-name><tp:taxon-name-part taxon-name-part-type="genus" reg="Asterostroma">A.</tp:taxon-name-part><tp:taxon-name-part taxon-name-part-type="species" reg="muscicola">muscicola</tp:taxon-name-part></tp:taxon-name></italic>.</p></tp:treatment-sec><tp:treatment-sec sec-type="Basidiomata" id="SECID0EWIBI"><title>Basidiomata.</title><p>Annual, resupinate, felted-membranous to pellicular, soft, without odour and taste when fresh, becoming coriaceous upon drying, up to 10 cm long, 5 cm wide, 50–150 µm thick. Hymenial surface smooth, pinkish when fresh, turning to pinkish to slightly salmon-buff upon drying, rhizomorphic. Sterile margin thin, cream to buff, fimbriate, up to 1 mm wide.</p><fig id="F6" position="float" orientation="portrait"><object-id xmlns:xlink="http://www.w3.org/1999/xlink" content-type="doi" xlink:type="simple">10.3897/mycokeys.112.137098.figure6</object-id><object-id xmlns:xlink="http://www.w3.org/1999/xlink" content-type="arpha" xlink:type="simple">66A684EA-8AC1-5C76-89CE-025F64962EAA</object-id><label>Figure 6.</label><caption><p>Basidiomata of <italic><tp:taxon-name><tp:taxon-name-part taxon-name-part-type="genus" reg="Asterostroma">Asterostroma</tp:taxon-name-part><tp:taxon-name-part taxon-name-part-type="species" reg="paramuscicola">paramuscicola</tp:taxon-name-part></tp:taxon-name></italic> in general and detailed views (holotype, CLZhao 8594).</p></caption><graphic xmlns:xlink="http://www.w3.org/1999/xlink" xlink:href="mycokeys-112-035-g006.jpg" position="float" orientation="portrait" xlink:type="simple" id="oo_1215871.jpg"><uri content-type="original_file" xlink:type="simple">https://binary.pensoft.net/fig/1215871</uri></graphic></fig></tp:treatment-sec><tp:treatment-sec sec-type="Hyphal system" id="SECID0ETJBI"><title>Hyphal system.</title><p>Dimitic, generative hyphae scattered, simple-septate, colorless, thin-walled, occasionally branched, 2–3.5 µm in diameter, IKI–, CB–, tissues unchanged in KOH. Asterosetae in subiculum abundant, predominant, yellowish brown, thick-walled, regularly star-shaped, 4–6 µm in diameter, weakly dextrinoid, rays up to 75 µm long, with acute tips, CB–, and tissues unchanged in KOH.</p></tp:treatment-sec><tp:treatment-sec sec-type="Hymenium" id="SECID0EYJBI"><title>Hymenium.</title><p>Asterohyphidia in hymenium similar to asterosetae in subiculum, but smaller and less regularly shaped, 2–3.5 µm in diameter, rays up to 25 µm long, usually bifurcated at tips. Gloeocystidia subcylindrical to fusiform, thin-walled, with a basal simple septum, 45–83.5 × 9–21.5 µm; cystidioles absent. Basidia subcylindrical, colorless, with four sterigmata and a basal simple septum, 47.5–58 × 7.5–9.5 µm; basidioles dominant, similar to basidia in shape, but slightly smaller.</p><fig id="F7" position="float" orientation="portrait"><object-id xmlns:xlink="http://www.w3.org/1999/xlink" content-type="doi" xlink:type="simple">10.3897/mycokeys.112.137098.figure7</object-id><object-id xmlns:xlink="http://www.w3.org/1999/xlink" content-type="arpha" xlink:type="simple">265B9537-969C-540D-B509-76F7A2E4AB39</object-id><label>Figure 7.</label><caption><p>Microscopic structures of <italic><tp:taxon-name><tp:taxon-name-part taxon-name-part-type="genus" reg="Asterostroma">Asterostroma</tp:taxon-name-part><tp:taxon-name-part taxon-name-part-type="species" reg="paramuscicola">paramuscicola</tp:taxon-name-part></tp:taxon-name></italic> (holotype, CLZhao 8594) <bold>A</bold> basidiospores <bold>B</bold> basidia <bold>C</bold> basidioles <bold>D</bold> gloeocystidia <bold>E</bold> generative hyphae <bold>F</bold> asterohyphidia from hymenium <bold>G</bold> asterosetae from subiculum. Scale bars: 10 µm (<bold>A–G</bold>).</p></caption><graphic xmlns:xlink="http://www.w3.org/1999/xlink" xlink:href="mycokeys-112-035-g007.jpg" position="float" orientation="portrait" xlink:type="simple" id="oo_1215872.jpg"><uri content-type="original_file" xlink:type="simple">https://binary.pensoft.net/fig/1215872</uri></graphic></fig></tp:treatment-sec><tp:treatment-sec sec-type="Basidiospores" id="SECID0EFLBI"><title>Basidiospores.</title><p>Subglobose, with a distinct apiculus, spines conical, 2–3 µm long, colorless, thin-walled, echinulate, amyloid, with one guttula, CB–, (7.5–)8–8.8(–9) × (6.6–)7–8(–8.5) µm, L = 8.39 µm, W = 7.65 µm, Q = 1.02–1.22, Q<sub>m</sub> = 1.10 ± 0.06 (n = 30/1).</p></tp:treatment-sec></tp:taxon-treatment>
