# Supplementary material for: ﻿Molecular phylogeny and morphology reveal four new wood-inhabiting fungi of Asterostroma and Radulomyces (Basidiomycota) from Southwestern China
Source: MycoKeys. 2025 Jan 8;112:35–58. doi: 10.3897/mycokeys.112.137098 (PMC11736305; doi:10.3897/mycokeys.112.137098)
Supplement: XML Treatment for Radulomyces sinensis [file mycokeys.112.137098-treatment4.xml]

<!DOCTYPE tp:taxon-treatment
  PUBLIC "-//TaxonX//DTD Taxonomic Treatment Publishing DTD v0 20100105//EN" "tax-treatment-NSO.dtd">
<tp:taxon-treatment xmlns:tp="http://www.plazi.org/taxpub"><tp:treatment-meta><kwd-group><label>Taxon classification</label><kwd>
                <named-content content-type="kingdom">Fungi</named-content>
              </kwd><kwd>
                <named-content content-type="order">Russulales</named-content>
              </kwd><kwd>
                <named-content content-type="family">Peniophoraceae</named-content>
              </kwd></kwd-group><mixed-citation publication-type="journal"><person-group><name><surname>Dong</surname><given-names>Junhong</given-names></name><name><surname>Deng</surname><given-names>Qiaohua</given-names></name><name><surname>Chen</surname><given-names>Minglan</given-names></name><name><surname>Chen</surname><given-names>Daxiang</given-names></name><name><surname>Zhou</surname><given-names>Chunqin</given-names></name><name><surname>Zhao</surname><given-names>Changlin</given-names></name></person-group><article-title>﻿Molecular phylogeny and morphology reveal four new wood-inhabiting fungi of <italic><tp:taxon-name><tp:taxon-name-part taxon-name-part-type="genus" reg="Asterostroma">Asterostroma</tp:taxon-name-part></tp:taxon-name></italic> and <italic><tp:taxon-name><tp:taxon-name-part taxon-name-part-type="genus" reg="Radulomyces">Radulomyces</tp:taxon-name-part></tp:taxon-name></italic> (<tp:taxon-name><tp:taxon-name-part taxon-name-part-type="phylum">Basidiomycota</tp:taxon-name-part></tp:taxon-name>) from Southwestern China</article-title><source>MycoKeys</source><day>08</day><month>01</month><year>2025</year><volume>112</volume><fpage>35</fpage><lpage>58</lpage><pub-id pub-id-type="doi">10.3897/mycokeys.112.137098</pub-id></mixed-citation></tp:treatment-meta><tp:nomenclature><label>﻿</label><tp:taxon-name>
              <object-id xmlns:xlink="http://www.w3.org/1999/xlink" content-type="arpha" xlink:type="simple">1ADEB193-683A-580C-B944-A1A553086FC5</object-id>
              <tp:taxon-name-part taxon-name-part-type="genus" reg="Radulomyces">Radulomyces</tp:taxon-name-part>
              <tp:taxon-name-part taxon-name-part-type="species" reg="sinensis">sinensis</tp:taxon-name-part>
              <object-id xmlns:xlink="http://www.w3.org/1999/xlink" content-type="mycobank" xlink:type="simple"> 855662</object-id>
            </tp:taxon-name><tp:taxon-authority>J.H. Dong &amp; C.L. Zhao</tp:taxon-authority><tp:taxon-status xmlns:xlink="http://www.w3.org/1999/xlink" xlink:type="simple">sp. nov.</tp:taxon-status><xref ref-type="fig" rid="F5">Figs 5D</xref><xref ref-type="fig" rid="F12">, 12</xref><xref ref-type="fig" rid="F13">, 13</xref></tp:nomenclature><tp:treatment-sec sec-type="Holotype" id="SECID0EBYBI"><title>Holotype.</title><p>China • Yunnan Province, Lincang, Fengqing County, Yaojie Town, Xingyuan Village, GPS coordinates <named-content xmlns:xlink="http://www.w3.org/1999/xlink" content-type="dwc:verbatimCoordinates" xlink:type="simple"><named-content content-type="geo-json" specific-use="{&#34;type&#34;:&#34;Point&#34;,&#34;coordinates&#34;:[100.533333,24.966667]}" id="NCID0EKYBI" xlink:type="simple">24°58'N, 99°92'E</named-content></named-content>, altitude 1600 m asl., on the fallen branch of angiosperm, leg. C.L. Zhao, 22 October 2022, CLZhao 25667 (SWFC).</p><fig id="F12" position="float" orientation="portrait"><object-id xmlns:xlink="http://www.w3.org/1999/xlink" content-type="doi" xlink:type="simple">10.3897/mycokeys.112.137098.figure12</object-id><object-id xmlns:xlink="http://www.w3.org/1999/xlink" content-type="arpha" xlink:type="simple">D97FA3DC-58C6-5C18-B037-4A7D421C0713</object-id><label>Figure 12.</label><caption><p>Basidiomata of <italic><tp:taxon-name><tp:taxon-name-part taxon-name-part-type="genus" reg="Radulomyces">Radulomyces</tp:taxon-name-part><tp:taxon-name-part taxon-name-part-type="species" reg="sinensis">sinensis</tp:taxon-name-part></tp:taxon-name></italic> in general and detailed views (holotype, CLZhao 25667).</p></caption><graphic xmlns:xlink="http://www.w3.org/1999/xlink" xlink:href="mycokeys-112-035-g012.jpg" position="float" orientation="portrait" xlink:type="simple" id="oo_1215877.jpg"><uri content-type="original_file" xlink:type="simple">https://binary.pensoft.net/fig/1215877</uri></graphic></fig></tp:treatment-sec><tp:treatment-sec sec-type="etymology" id="SECID0EHZBI"><title>Etymology.</title><p><italic><tp:taxon-name><tp:taxon-name-part taxon-name-part-type="genus" reg="Radulomyces"/><tp:taxon-name-part taxon-name-part-type="species" reg="sinensis">sinensis</tp:taxon-name-part></tp:taxon-name></italic> (Lat.): referring to the locality (China) of the type specimen.</p></tp:treatment-sec><tp:treatment-sec sec-type="Basidiomata" id="SECID0EXZBI"><title>Basidiomata.</title><p>Annual, resupinate, adnate, soft coriaceous, without odour or taste, becoming hard coriaceous upon drying, up to 20 cm long, 2 cm wide, 100–150 µm thick. Hymenial surface tuberculate, buff to slightly straw when fresh, turning to straw to cinnamon to ocherous upon drying. Sterile margin cream to slightly straw, abrupt, up to 1 mm wide.</p><fig id="F13" position="float" orientation="portrait"><object-id xmlns:xlink="http://www.w3.org/1999/xlink" content-type="doi" xlink:type="simple">10.3897/mycokeys.112.137098.figure13</object-id><object-id xmlns:xlink="http://www.w3.org/1999/xlink" content-type="arpha" xlink:type="simple">F5E31972-2944-55FA-86DA-363FF52CDCA8</object-id><label>Figure 13.</label><caption><p>Microscopic structures of <italic><tp:taxon-name><tp:taxon-name-part taxon-name-part-type="genus" reg="Radulomyces">Radulomyces</tp:taxon-name-part><tp:taxon-name-part taxon-name-part-type="species" reg="sinensis">sinensis</tp:taxon-name-part></tp:taxon-name></italic> (holotype, CLZhao 25667) <bold>A</bold> basidiospores <bold>B</bold> basidia <bold>C</bold> basidioles <bold>D</bold> part of the vertical section of hymenium. Scale bars: 10 µm (<bold>A–D</bold>).</p></caption><graphic xmlns:xlink="http://www.w3.org/1999/xlink" xlink:href="mycokeys-112-035-g013.jpg" position="float" orientation="portrait" xlink:type="simple" id="oo_1215878.jpg"><uri content-type="original_file" xlink:type="simple">https://binary.pensoft.net/fig/1215878</uri></graphic></fig></tp:treatment-sec><tp:treatment-sec sec-type="Hyphal system" id="SECID0E51BI"><title>Hyphal system.</title><p>Monomitic, generative hyphae with clamp connections, colorless, thin-walled, branched, interwoven, 2.5–3.5 µm in diameter; IKI–, CB–, tissues unchanged in KOH.</p></tp:treatment-sec><tp:treatment-sec sec-type="Hymenium" id="SECID0ED2BI"><title>Hymenium.</title><p>Cystidia and cystidioles absent. Basidia clavate, with 4 sterigmata and a basal clamp connection, with a median constriction, 35–41.5 × 7.5–9.5 µm; basidioles dominant, similar to basidia in shape, but slightly smaller.</p></tp:treatment-sec><tp:treatment-sec sec-type="Basidiospores" id="SECID0EI2BI"><title>Basidiospores.</title><p>Broadly ellipsoid, slightly thick-walled, smooth, colorless, some with guttulae, CB+, 7.5–9(–9.5) × (5.8–)6.2–7.5(–7.7) µm, L = 8.42 µm, W = 6.88 µm, Q = 1.10–1.33, Q<sub>m</sub> = 1.23 ± 0.08 (n = 30/1).</p></tp:treatment-sec><tp:treatment-sec><!--Section generated to contain objects referenced in tp:taxon-treatment.--><fig id="F5" position="float" orientation="portrait"><object-id xmlns:xlink="http://www.w3.org/1999/xlink" content-type="doi" xlink:type="simple">10.3897/mycokeys.112.137098.figure5</object-id><object-id xmlns:xlink="http://www.w3.org/1999/xlink" content-type="arpha" xlink:type="simple">7A13EEAF-EE21-5462-B78F-D944A34E380F</object-id><label>Figure 5.</label><caption><p>Sections of hymenium of <italic><tp:taxon-name><tp:taxon-name-part taxon-name-part-type="genus" reg="Asterostroma">Asterostroma</tp:taxon-name-part></tp:taxon-name></italic> and <italic><tp:taxon-name><tp:taxon-name-part taxon-name-part-type="genus" reg="Radulomyces">Radulomyces</tp:taxon-name-part></tp:taxon-name></italic><bold>A</bold><italic><tp:taxon-name><tp:taxon-name-part taxon-name-part-type="genus" reg="Asterostroma">Asterostroma</tp:taxon-name-part><tp:taxon-name-part taxon-name-part-type="species" reg="paramuscicola">paramuscicola</tp:taxon-name-part></tp:taxon-name></italic> (holotype, CLZhao 8594) <bold>B</bold><italic><tp:taxon-name><tp:taxon-name-part taxon-name-part-type="genus" reg="Radulomyces">Radulomyces</tp:taxon-name-part><tp:taxon-name-part taxon-name-part-type="species" reg="bambusinus">bambusinus</tp:taxon-name-part></tp:taxon-name></italic> (holotype, CLZhao 35383) <bold>C</bold><italic><tp:taxon-name><tp:taxon-name-part taxon-name-part-type="genus" reg="Radulomyces">Radulomyces</tp:taxon-name-part><tp:taxon-name-part taxon-name-part-type="species" reg="fissuratus">fissuratus</tp:taxon-name-part></tp:taxon-name></italic> (holotype, CLZhao 26970) <bold>D</bold><italic><tp:taxon-name><tp:taxon-name-part taxon-name-part-type="genus" reg="Radulomyces">Radulomyces</tp:taxon-name-part><tp:taxon-name-part taxon-name-part-type="species" reg="sinensis">sinensis</tp:taxon-name-part></tp:taxon-name></italic> (holotype, CLZhao 25667). 10 × 100 Oil.</p></caption><graphic xmlns:xlink="http://www.w3.org/1999/xlink" xlink:href="mycokeys-112-035-g005.jpg" position="float" orientation="portrait" xlink:type="simple" id="oo_1215870.jpg"><uri content-type="original_file" xlink:type="simple">https://binary.pensoft.net/fig/1215870</uri></graphic></fig></tp:treatment-sec></tp:taxon-treatment>
